# Supplementary material for: Wearable High Voltage Compliant Current Stimulator for Restoring Sensory Feedback
Source: Micromachines (Basel). 2023 Mar 30;14(4):782. doi: 10.3390/mi14040782 (PMC10143515; doi:10.3390/mi14040782)
Supplement: Supplementary file 1 [file micromachines-14-00782-s001.zip]

Archive with 1 entries (1 files):
- micromachines-2248551-supplementary.pdf
